# Supplementary material for: Evaluation of the Synergistic Antibacterial Effects of Fosfomycin in Combination with Selected Antibiotics against Carbapenem–Resistant Acinetobacter baumannii
Source: Pharmaceuticals (Basel). 2021 Feb 25;14(3):185. doi: 10.3390/ph14030185 (PMC7996625; doi:10.3390/ph14030185)
Supplement: Supplementary file 1 [file pharmaceuticals-14-00185-s001.zip]

Archive with 1 entries (1 files):
- pharmaceuticals-1115578-supplementary.pdf
